# Supplementary material for: Anti-Inflammatory and Anti-Fibrotic Effect of Immortalized Mesenchymal-Stem-Cell-Derived Conditioned Medium on Human Lung Myofibroblasts and Epithelial Cells
Source: Int J Mol Sci. 2022 Apr 20;23(9):4570. doi: 10.3390/ijms23094570 (PMC9102072; doi:10.3390/ijms23094570)
Supplement: Supplementary file 1 [file ijms-23-04570-s001.zip]

Archive with 1 entries (1 files):
- ijms-1681828-supplementary.pdf
